# Supplementary material for: METTL18-mediated histidine methylation of RPL3 modulates translation elongation for proteostasis maintenance
Source: eLife. 2022 Jun 8;11:e72780. doi: 10.7554/eLife.72780 (PMC9177149; doi:10.7554/eLife.72780)
Supplement: Figure 1—figure supplement 1—source data 1. [file elife-72780-fig1-figsupp1-data1.zip]

Archive with 1 entries (1 files):
- Figure1-figure supplement1C-source data1.jpg
