# Supplementary material for: METTL18-mediated histidine methylation of RPL3 modulates translation elongation for proteostasis maintenance
Source: eLife. 2022 Jun 8;11:e72780. doi: 10.7554/eLife.72780 (PMC9177149; doi:10.7554/eLife.72780)
Supplement: Figure 1—figure supplement 1—source data 2. [file elife-72780-fig1-figsupp1-data2.zip]

Archive with 3 entries (3 files):
- 0bc41175-5971-45b4-963c-7248c90acc60.tif
- 58229011-ece2-4628-875e-a8d29af12b6b.tif
- d039d750-05a4-4188-8ae4-429bb5757b67.tif
