# Supplementary material for: METTL18-mediated histidine methylation of RPL3 modulates translation elongation for proteostasis maintenance
Source: eLife. 2022 Jun 8;11:e72780. doi: 10.7554/eLife.72780 (PMC9177149; doi:10.7554/eLife.72780)
Supplement: Figure 2—source data 1. [file elife-72780-fig2-data1.zip]

Archive with 2 entries (2 files):
- 0579a1f4-7163-404d-9fd5-d43475675014.jpg
- f3fab834-45ec-498f-a30b-263237ea20b1.tif
