# Supplementary material for: METTL18-mediated histidine methylation of RPL3 modulates translation elongation for proteostasis maintenance
Source: eLife. 2022 Jun 8;11:e72780. doi: 10.7554/eLife.72780 (PMC9177149; doi:10.7554/eLife.72780)
Supplement: Figure 2—source data 2. [file elife-72780-fig2-data2.zip]

Archive with 4 entries (4 files):
- 25a594db-b379-413c-9c0a-65775511a8a4.tif
- 8070ee9d-da49-4e53-b063-2548f9ce3a3a.tif
- 97f7cedc-e015-4daa-a946-9c4a0db70777.tif
- cee77655-a870-4f0d-80ab-bb5becfa85c9.tif
