# Supplementary material for: METTL18-mediated histidine methylation of RPL3 modulates translation elongation for proteostasis maintenance
Source: eLife. 2022 Jun 8;11:e72780. doi: 10.7554/eLife.72780 (PMC9177149; doi:10.7554/eLife.72780)
Supplement: Figure 4—figure supplement 2—source data 1. [file elife-72780-fig4-figsupp2-data1.zip]

Archive with 2 entries (2 files):
- 9ac61bf9-6df3-4607-831a-1d76f22df69c.bmp
- b6fe9b29-0cb4-4178-88aa-dd31f2cdc86f.bmp
