# Supplementary material for: METTL18-mediated histidine methylation of RPL3 modulates translation elongation for proteostasis maintenance
Source: eLife. 2022 Jun 8;11:e72780. doi: 10.7554/eLife.72780 (PMC9177149; doi:10.7554/eLife.72780)
Supplement: Figure 4—figure supplement 2—source data 2. [file elife-72780-fig4-figsupp2-data2.zip]

Archive with 2 entries (2 files):
- 6e73f650-b87f-4b3c-a6de-055305b0f727.bmp
- 7ece566b-041f-433d-93d1-40622eea3db7.bmp
