# Supplementary material for: METTL18-mediated histidine methylation of RPL3 modulates translation elongation for proteostasis maintenance
Source: eLife. 2022 Jun 8;11:e72780. doi: 10.7554/eLife.72780 (PMC9177149; doi:10.7554/eLife.72780)
Supplement: Figure 6—source data 1. [file elife-72780-fig6-data1.zip]

Archive with 4 entries (4 files):
- Figure6A-source data1.tif
- Figure6A-source data2.tif
- Figure6A-source data3.tif
- Figure6A-source data4.tif
